# Supplementary material for: Interaction Between Frailty and Renal Function in Patients with Heart Failure
Source: Life (Basel). 2025 Dec 26;16(1):45. doi: 10.3390/life16010045 (PMC12842626; doi:10.3390/life16010045)
Supplement: Supplementary file 1 [file life-16-00045-s001.zip]

Archive with 1 entries (1 files):
- life-4017836-supplementary.pdf
